# Supplementary material for: Capturing Mechanism and Sustainable Control of Plateau Pika (Ochotona curzoniae) Using a Grassland Guidance Trap System on the Qinghai–Tibet Plateau
Source: Animals (Basel). 2026 Feb 4;16(3):491. doi: 10.3390/ani16030491 (PMC12896900; doi:10.3390/ani16030491)
Supplement: Supplementary file 1 [file animals-16-00491-s001.zip]

Archive with 4 entries (4 files):
- Video S1 Plateau pika actively entered the trap while running along the net.mp4
- Video S2 Plateau pika entered into the trap without the guidance of the net.mp4
- Video S3 Tibetan fox captured the plateau pika in the trap.mp4
- Supplementary Information.pdf
